# Supplementary material for: Bacterial Biomarkers of Marcellus Shale Activity in Pennsylvania
Source: Front Microbiol. 2018 Aug 2;9:1697. doi: 10.3389/fmicb.2018.01697 (PMC6083035; doi:10.3389/fmicb.2018.01697)
Supplement: Supplementary file 1 [file Table_1.XLSX]

## Sheet: Sheet1
Supplemental Table 1. UOG drilling presence and water quality data for samples.
#SampleID	Stream_Name	County	UOG_Drilling_Presence	Wells	Alkalinity (mg/L)	Conductivity (μmho/cm)	pH	Temperature (ºC)
G.2016.15	UNT_20301_to_Marsh_Run	Sullivan	UOG+	2	83	159.9	7.69	15.6
G.2016.16	UNT_20403_to_Loyalsock_Creek	Sullivan	UOG-	0	32	122.3	6.82	13.9
G.2016.17	UNT_20404_to_Loyalsock_Creek	Sullivan	UOG_abandoned	1	38.3	145.6	7.06	17
G.2016.18	UNT_20405_to_Loyalsock_Creek	Sullivan	UOG-	0	0	24.2	3.91	15.7
G.2016.19	UNT_20450_to_Loyalsock_Creek	Sullivan	UOG-	0	20	50.6	6.08	16.8
G.2016.20	UNT_20257_to_Little_Loyalsock_Creek	Sullivan	UOG-	0	53	103.6	6.79	17.7
G.2016.21	Fall_Run	Sullivan	UOG+	9	23.6	105.5	7.99	15.8
G.2016.22	Weed_Creek	Sullivan	UOG+	4	24.6	73.2	8.06	15.1
G.2016.23	UNT_20122_to_Elk_Creek_right_side	Sullivan	UOG+	1	7.2	27.2	6.8	18
G.2016.24	UNT_20129_to_Elk_Creek_left_side	Sullivan	UOG-	0	6.1	26.8	6.7	17.2
G.2016.25	UNT_20256_to_Black_Creek	Bradford	UOG+	2	7.5	33	7.55	13.6
G.2016.26	Chilson_Run	Bradford	UOG+	3	28	63.4	7.11	14.6
G.2016.27	UNT_30354_to_Milestone_Run	Bradford	UOG+	1	9	33.1	7.06	12.7
G.2016.28	Milestone_Run_above_UNT_30354	Bradford	UOG+	1	12.4	38.4	7.9	14.9
G.2016.29	UNT_20207_to_Big_Bottom_Run	Sullivan	UOG+	1	97.7	235.9	8.19	17.2
G.2016.30	Mill_Creek_Dushore	Sullivan	UOG+	6	32	108.8	7.97	17
G.2016.31	UNT_20281_to_Little_Loyalsock_Creek	Sullivan	UOG+	1	60	199.5	7.64	12.6
G.2016.32	UNT_20292_to_Little_Loyalsock_Creek	Sullivan	UOG+	6	83	317.6	7.84	18.4
G.2016.33	Hagerman_Run_	Lycoming	UOG+	22	16.2	40.1	6.28	13.8
G.2016.34	Long_Run	Lycoming	UOG+	10	15.1	39.8	6.25	12.9
G.2016.35	Lower_Grays_Run	Lycoming	UOG+	NA	14.5	38	6.31	13.7
G.2016.36	Upper_Grays_Run	Lycoming	UOG+	NA	14.2	37.1	6.28	12.8
G.2016.37	Knickerbocker_Hollow	Potter	UOG-	0	19.4	133.6	8.26	11.3
G.2016.38	Baker_Hollow	Potter	UOG-	0	10.7	49.9	7.95	17.9
G.2016.39	Fish_Basket_Hollow	Potter	UOG-	0	18.5	61.3	7.79	18.1
G.2016.40	Heth_Run	Potter	UOG-	0	190	104.6	7.76	18.6
G.2016.41	Pine_Run	Potter	UOG-	0	13.3	56.9	7.08	16.8
G.2016.42	Jamison_Run	Potter	UOG-	0	20	72.1	7.49	19.5
G.2016.43	Little_Bailey_Run	Potter	UOG-	0	8	37.2	7.37	13.1
G.2016.44	Left_Fork_Brooks_Run	Cameron	UOG-	0	15.4	58.9	7.09	10.6
G.2016.45	Lick_Island_Run	Cameron	UOG-	0	29	42.2	7.02	13.3
