# Supplementary material for: Bacterial Biomarkers of Marcellus Shale Activity in Pennsylvania
Source: Front Microbiol. 2018 Aug 2;9:1697. doi: 10.3389/fmicb.2018.01697 (PMC6083035; doi:10.3389/fmicb.2018.01697)
Supplement: Supplementary file 3 [file Table_3.XLSX]

## Sheet: Sheet1
Supplemental Table 3. Results of Kruskal Wallis and Wilcoxon Rank Sum tests for significant (α<0.05) differences between UOG+ and UOG- streams for land use, habitat type, and water quality.
Feature	Kruskal Wallis p-value	Wilcoxon Rank Sum test p-value
Alkalinity	0.5745	0.5888
Barren_Land	0.4571	0.4727
Conductivity	0.7711	0.7901
Cultivated_Crops	0.6132	0.6294
Deciduous_Forest	0.3604	0.3769
Developed_Low_Intensity	0.7788	0.8055
Developed_Medium_Intensity	0.285	0.3162
Developed_Open_Space	0.3352	0.3458
Elevation	0.0738	0.0772
Emergent_Herbaceous_Wetland	1	1
Evergreen_Forest	0.279	0.2884
Grassland/Herbaceous	0.3815	0.3933
Mixed_Forest	0.2444	0.2572
Open_Water	0.1655	0.1735
Pasture/Hay	0.6566	0.6728
pH	0.4057	0.4175
Shrub/Scrublands	0.9503	0.9668
Stream_Order	0.4638	0.4779
Temperature	0.2705	0.2797
Woody_Wetlands	0.0266	0.02815
