# Supplementary material for: Bacterial Biomarkers of Marcellus Shale Activity in Pennsylvania
Source: Front Microbiol. 2018 Aug 2;9:1697. doi: 10.3389/fmicb.2018.01697 (PMC6083035; doi:10.3389/fmicb.2018.01697)
Supplement: Supplementary file 5 [file Table_5.XLSX]

## Sheet: Sheet1
Supplemental Table 5. Significant Spearman correlations with percent of woody wetlands vegetation. Notably, six of the twelve bacteria are significantly correlated with conductivity as well.
Item	Spearman's rho	p-value
EB1003	-0.697297	5.29924e-05
C111	-0.671675	0.00012497
Desulfovibrionaceae	-0.654541	0.000212171
Alkalinity	0.604493	0.000838967
Shewanellaceae	0.60122	0.000910696
Ellin5301	-0.586702	0.00129698
Flavobacteriaceae	0.585729	0.0013273
Chromatiaceae	0.569558	0.00192885
Pla1	-0.554882	0.00266472
Conductivity	0.55427	0.00270002
AKIW874	-0.532109	0.00427836
Cryomorphaceae	0.527351	0.00470408
Gaiellales	-0.52573	0.00485716
VC2_1_Bac22	0.525648	0.00486501
